# Supplementary material for: Creating Custom Neural Circuits on Multiple Electrode Arrays Utilizing Optical Tweezers for Precise Nerve Cell Placement
Source: Methods Protoc. 2020 Jun 20;3(2):44. doi: 10.3390/mps3020044 (PMC7359705; doi:10.3390/mps3020044)
Supplement: Supplementary file 1 [file mps-03-00044-s001.zip]

Archive with 1 entries (1 files):
- mps-785800-supplementary.mov
